# Supplementary material for: Contrast-Enhanced CT Texture Analysis in Colon Cancer: Correlation with Genetic Markers
Source: Tomography. 2022 Aug 31;8(5):2193–201. doi: 10.3390/tomography8050184 (PMC9498512; doi:10.3390/tomography8050184)
Supplement: Supplementary file 1 [file tomography-08-00184-s001.zip]

Archive with 1 entries (1 files):
- tomography-1865819-supplementary.pdf
